# Supplementary material for: Adolescents, Young Adults, and Adults Continue to Use E-Cigarette Devices and Flavors Two Years after FDA Discretionary Enforcement
Source: Int J Environ Res Public Health. 2022 Jul 18;19(14):8747. doi: 10.3390/ijerph19148747 (PMC9322506; doi:10.3390/ijerph19148747)
Supplement: Supplementary file 1 [file ijerph-19-08747-s001.zip]

Archive with 1 entries (1 files):
- ijerph-1775403-supplementary.pdf
